# Supplementary material for: The Relationship Between Spin Crossover (SCO) Behaviors, Cation and Ligand Motions, and Intermolecular Interactions in a Series of Anionic SCO Fe(III) Complexes with Halogen-Substituted Azobisphenolate Ligands
Source: Molecules. 2024 Nov 20;29(22):5473. doi: 10.3390/molecules29225473 (PMC11597063; doi:10.3390/molecules29225473)
Supplement: Supplementary file 1 [file molecules-29-05473-s001.zip]

Archive with 1 entries (1 files):
- molecules-3326273-supplementary.pdf
